# Supplementary material for: Neurological symptoms in acute COVID-19 infected patients: A survey among Italian physicians
Source: PLoS One. 2020 Sep 11;15(9):e0238159. doi: 10.1371/journal.pone.0238159 (PMC7489055; doi:10.1371/journal.pone.0238159)
Supplement: S3 File — Original responses in sheets. (XLSX) [file pone.0238159.s003.xlsx]

## Sheet: Foglio1
Timestamp	Area di specializzazione:	Neurologo YN	In quale regione esercita?	Approssimativamente quanti pazienti affetti da COVID-19 ha valutato?	Valuti la frequenza di questi sintomi nel paziente affetto da COVID19: [Tosse secca]	Valuti la frequenza di questi sintomi nel paziente affetto da COVID19: [Febbre]	Valuti la frequenza di questi sintomi nel paziente affetto da COVID19: [Astenia]	Valuti la frequenza di questi sintomi nel paziente affetto da COVID19: [Dispnea]	Valuti la frequenza di questi sintomi nel paziente affetto da COVID19: [CID]	Valuti la frequenza di queste alterazioni di laboratorio: [Linfopenia]	Valuti la frequenza di queste alterazioni di laboratorio: [Linfocitosi]	Valuti la frequenza di queste alterazioni di laboratorio: [Rialzo delle transaminasi]	Valuti la frequenza di queste alterazioni di laboratorio: [Rialzo dell'LDH]	Valuti la frequenza di queste alterazioni di laboratorio: [Rialzo delle CPK]	In quanti pazienti affetti da COVID19 ha notato la presenza di sintomi neurologici?	Valuti la frequenza dei seguenti sintomi neurologici nei pazienti affetti da COVID19 [Confusione/delirium]	Valuti la frequenza dei seguenti sintomi neurologici nei pazienti affetti da COVID19 [Sopore]	Valuti la frequenza dei seguenti sintomi neurologici nei pazienti affetti da COVID19 [Agitazione ]	Valuti la frequenza dei seguenti sintomi neurologici nei pazienti affetti da COVID19 [Cefalea]	Valuti la frequenza dei seguenti sintomi neurologici nei pazienti affetti da COVID19 [Segni meningei]	Valuti la frequenza dei seguenti sintomi neurologici nei pazienti affetti da COVID19 [Crisi epilettiche]	Valuti la frequenza dei seguenti sintomi neurologici nei pazienti affetti da COVID19 [Disturbi visivi]	Valuti la frequenza dei seguenti sintomi neurologici nei pazienti affetti da COVID19 [Alterazioni di gusto/olfatto]	Valuti la frequenza dei seguenti sintomi neurologici nei pazienti affetti da COVID19 [Disfagia]	Valuti la frequenza dei seguenti sintomi neurologici nei pazienti affetti da COVID19 [Disturbi di coordinazione/equilibrio]	Valuti la frequenza dei seguenti sintomi neurologici nei pazienti affetti da COVID19 [Tremori/spasmi]	Valuti la frequenza dei seguenti sintomi neurologici nei pazienti affetti da COVID19 [Parestesie]	Valuti la frequenza dei seguenti sintomi neurologici nei pazienti affetti da COVID19 [Paralisi flaccida]	Valuti la frequenza dei seguenti sintomi neurologici nei pazienti affetti da COVID19 [Mialgie]	Valuti la frequenza dei seguenti sintomi neurologici nei pazienti affetti da COVID19 [Astenia generalizzata]	Valuti la frequenza dei seguenti sintomi neurologici nei pazienti affetti da COVID19 [Disautonomia (es.ipotensione, aritmie)]	Le è capitato di valutare un paziente per sintomatologia neurologica riscontrando in seguito positività per COVID19?	Nel caso si sia presentata l'eventualità descritta nella precedente domanda, ritiene che i sintomi neurologici e l'infezione da COVID19:
3/14/2020 21:56:22	Neurologo	Neurologo	Lombardia	D. > 50	D. Alta	D. Alta	D. Alta	D. Alta	D. Alta	D. Alta	D. Alta	D. Alta	D. Alta	D. Alta	3	C. Moderata	B. Bassa	C. Moderata	C. Moderata	B. Bassa	B. Bassa	B. Bassa	C. Moderata	B. Bassa	B. Bassa	B. Bassa	B. Bassa	B. Bassa	C. Moderata	C. Moderata	B. Bassa	3	B. Siano probabilmente correlabili (es. ipossia e confusione)
3/14/2020 22:59:46	Pneumologo	Non Neurologo	Lombardia	D. > 50	C. Moderata	D. Alta	D. Alta	B. Bassa	B. Bassa	D. Alta	A. Assente	C. Moderata	D. Alta	C. Moderata	4	C. Moderata	C. Moderata	B. Bassa	B. Bassa	A. Assente	A. Assente	A. Assente	B. Bassa	A. Assente	A. Assente	B. Bassa	A. Assente	A. Assente	D. Alta	D. Alta	C. Moderata	2	B. Siano probabilmente correlabili (es. ipossia e confusione)
3/14/2020 23:12:59	Infettivologo	Non Neurologo	Lombardia	A. < 10	D. Alta	D. Alta	D. Alta	C. Moderata	A. Assente	C. Moderata	B. Bassa	B. Bassa	B. Bassa	B. Bassa	3	A. Assente	B. Bassa	A. Assente	C. Moderata	A. Assente	A. Assente	A. Assente	D. Alta	A. Assente	A. Assente	A. Assente	A. Assente	A. Assente	D. Alta	D. Alta	A. Assente	1
3/15/2020 10:03:17	Neurologo	Neurologo	Lombardia	B. 10 - 30	D. Alta	D. Alta	D. Alta	D. Alta	B. Bassa	D. Alta	B. Bassa	D. Alta	D. Alta	C. Moderata	4	B. Bassa	B. Bassa	B. Bassa	B. Bassa	B. Bassa	A. Assente	A. Assente	C. Moderata	B. Bassa	A. Assente	A. Assente	B. Bassa	B. Bassa	C. Moderata	C. Moderata	B. Bassa	3	C. Vi sia una correlazione causa-effetto fra l'infezione da COVID e i sintomi neurologici
3/15/2020 11:48:23	Altro	Non Neurologo	Lombardia	A. < 10	C. Moderata	C. Moderata	D. Alta	D. Alta	D. Alta	C. Moderata	B. Bassa	C. Moderata	B. Bassa	C. Moderata	1	A. Assente	A. Assente	A. Assente	A. Assente	A. Assente	A. Assente	A. Assente	A. Assente	A. Assente	A. Assente	A. Assente	A. Assente	A. Assente	A. Assente	A. Assente	A. Assente	1
3/15/2020 12:14:43	Internista	Non Neurologo	Lombardia	C. 30 - 50	B. Bassa	D. Alta	D. Alta	D. Alta	A. Assente	B. Bassa	C. Moderata	C. Moderata	C. Moderata	C. Moderata	2	B. Bassa	C. Moderata	C. Moderata	A. Assente	A. Assente	A. Assente	A. Assente	B. Bassa	A. Assente	A. Assente	A. Assente	A. Assente	A. Assente	A. Assente	C. Moderata	A. Assente	1	A. Non siano correlabili ma coincidenti (es. infezione contratta dopo l'accesso in Ospedale)
3/15/2020 13:47:33	Neurologo	Neurologo	Lombardia	A. < 10	D. Alta	C. Moderata	D. Alta	C. Moderata	C. Moderata	B. Bassa	B. Bassa	A. Assente	A. Assente	A. Assente	2	B. Bassa	A. Assente	C. Moderata	C. Moderata	A. Assente	A. Assente	A. Assente	A. Assente	A. Assente	B. Bassa	A. Assente	B. Bassa	A. Assente	B. Bassa	C. Moderata	A. Assente	4	A. Non siano correlabili ma coincidenti (es. infezione contratta dopo l'accesso in Ospedale)
3/15/2020 13:53:47	Neurologo	Neurologo	Lombardia	A. < 10	C. Moderata	D. Alta	D. Alta	C. Moderata	C. Moderata	B. Bassa	C. Moderata	C. Moderata	C. Moderata	B. Bassa	3	C. Moderata	B. Bassa	B. Bassa	D. Alta	B. Bassa	A. Assente	A. Assente	D. Alta	B. Bassa	B. Bassa	A. Assente	A. Assente	A. Assente	C. Moderata	D. Alta	C. Moderata	5	A. Non siano correlabili ma coincidenti (es. infezione contratta dopo l'accesso in Ospedale)
3/15/2020 14:00:26	Internista	Non Neurologo	Lombardia	B. 10 - 30	C. Moderata	C. Moderata	C. Moderata	C. Moderata	B. Bassa	C. Moderata	B. Bassa	C. Moderata	C. Moderata	B. Bassa	3	C. Moderata	B. Bassa	C. Moderata	B. Bassa	B. Bassa	A. Assente	A. Assente	B. Bassa	C. Moderata	A. Assente	B. Bassa	A. Assente	A. Assente	C. Moderata	C. Moderata	B. Bassa	1
3/15/2020 16:34:25	Neurologo	Neurologo	Lombardia	A. < 10	B. Bassa	D. Alta	C. Moderata	C. Moderata	A. Assente	A. Assente	B. Bassa	B. Bassa	B. Bassa	D. Alta	1	C. Moderata	A. Assente	B. Bassa	A. Assente	A. Assente	A. Assente	A. Assente	A. Assente	A. Assente	A. Assente	A. Assente	A. Assente	A. Assente	A. Assente	A. Assente	A. Assente	1	B. Siano probabilmente correlabili (es. ipossia e confusione)
3/15/2020 2:38:52	Internista	Non Neurologo	Lombardia	D. > 50	D. Alta	D. Alta	D. Alta	D. Alta	A. Assente	C. Moderata	B. Bassa	C. Moderata	D. Alta	C. Moderata	3	C. Moderata	C. Moderata	C. Moderata	B. Bassa	B. Bassa	A. Assente	A. Assente	C. Moderata	A. Assente	A. Assente	B. Bassa	A. Assente	A. Assente	C. Moderata	D. Alta	C. Moderata	1	B. Siano probabilmente correlabili (es. ipossia e confusione)
3/15/2020 20:53:29	Neurologo	Neurologo	Lazio	A. < 10	C. Moderata	C. Moderata	C. Moderata	D. Alta	B. Bassa	D. Alta	C. Moderata	C. Moderata	C. Moderata	C. Moderata	1	D. Alta	D. Alta	B. Bassa	A. Assente	A. Assente	A. Assente	A. Assente	A. Assente	A. Assente	A. Assente	A. Assente	A. Assente	A. Assente	B. Bassa	D. Alta	C. Moderata	1	B. Siano probabilmente correlabili (es. ipossia e confusione)
3/15/2020 20:58:29	Altro	Non Neurologo	Lazio	A. < 10	A. Assente	C. Moderata	D. Alta	B. Bassa	A. Assente	C. Moderata	A. Assente	A. Assente	A. Assente	A. Assente	1	A. Assente	A. Assente	B. Bassa	A. Assente	A. Assente	C. Moderata	A. Assente	A. Assente	A. Assente	A. Assente	A. Assente	A. Assente	A. Assente	C. Moderata	C. Moderata	A. Assente	1
3/15/2020 21:58:59	Neurologo	Neurologo	Lombardia	A. < 10	C. Moderata	C. Moderata	C. Moderata	B. Bassa	A. Assente	C. Moderata	A. Assente	A. Assente	B. Bassa	B. Bassa	2	B. Bassa	A. Assente	A. Assente	B. Bassa	A. Assente	A. Assente	A. Assente	B. Bassa	B. Bassa	B. Bassa	A. Assente	B. Bassa	B. Bassa	A. Assente	A. Assente	A. Assente	3	C. Vi sia una correlazione causa-effetto fra l'infezione da COVID e i sintomi neurologici
3/15/2020 8:02:05	Neurologo	Neurologo	Lombardia	A. < 10	A. Assente	A. Assente	A. Assente	B. Bassa	A. Assente	A. Assente	A. Assente	A. Assente	A. Assente	A. Assente	2	A. Assente	A. Assente	A. Assente	A. Assente	A. Assente	B. Bassa	A. Assente	A. Assente	A. Assente	A. Assente	A. Assente	A. Assente	A. Assente	A. Assente	A. Assente	A. Assente	2	B. Siano probabilmente correlabili (es. ipossia e confusione)
3/15/2020 8:35:27	Pneumologo	Non Neurologo	Lombardia	C. 30 - 50	C. Moderata	D. Alta	D. Alta	C. Moderata	C. Moderata	C. Moderata	A. Assente	B. Bassa	B. Bassa	C. Moderata	3	B. Bassa	B. Bassa	A. Assente	B. Bassa	A. Assente	A. Assente	A. Assente	B. Bassa	A. Assente	A. Assente	A. Assente	A. Assente	A. Assente	B. Bassa	B. Bassa	A. Assente	3
3/15/2020 8:35:37	Altro	Non Neurologo	Lombardia	C. 30 - 50	D. Alta	D. Alta	D. Alta	D. Alta	A. Assente	C. Moderata	B. Bassa	C. Moderata	C. Moderata	B. Bassa	5	B. Bassa	B. Bassa	B. Bassa	B. Bassa	A. Assente	A. Assente	A. Assente	A. Assente	A. Assente	A. Assente	B. Bassa	A. Assente	A. Assente	B. Bassa	B. Bassa	B. Bassa	4	C. Vi sia una correlazione causa-effetto fra l'infezione da COVID e i sintomi neurologici
3/15/2020 9:22:19	Internista	Non Neurologo	Lombardia	A. < 10	B. Bassa	C. Moderata	C. Moderata	C. Moderata	A. Assente	C. Moderata	B. Bassa	B. Bassa	B. Bassa	A. Assente	1	A. Assente	A. Assente	A. Assente	B. Bassa	A. Assente	A. Assente	A. Assente	A. Assente	A. Assente	A. Assente	A. Assente	A. Assente	A. Assente	D. Alta	D. Alta	A. Assente	1
3/16/2020 22:55:21	Neurologo	Neurologo	Lazio	A. < 10	D. Alta	C. Moderata	D. Alta	C. Moderata	A. Assente	C. Moderata	A. Assente	A. Assente	B. Bassa	C. Moderata	2	A. Assente	B. Bassa	A. Assente	C. Moderata	A. Assente	A. Assente	A. Assente	C. Moderata	A. Assente	A. Assente	A. Assente	A. Assente	A. Assente	D. Alta	D. Alta	B. Bassa	1	B. Siano probabilmente correlabili (es. ipossia e confusione)
3/17/2020 14:29:54	Altro	Non Neurologo	Emilia Romagna	A. < 10	D. Alta	D. Alta	C. Moderata	B. Bassa	A. Assente	C. Moderata	C. Moderata	B. Bassa	B. Bassa	B. Bassa	3	C. Moderata	C. Moderata	C. Moderata	C. Moderata	A. Assente	A. Assente	A. Assente	A. Assente	A. Assente	B. Bassa	A. Assente	A. Assente	A. Assente	C. Moderata	C. Moderata	A. Assente	1
3/17/2020 15:33:11	Neurologo	Neurologo	Lombardia	A. < 10	C. Moderata	D. Alta	C. Moderata	D. Alta	B. Bassa	B. Bassa	C. Moderata	C. Moderata	D. Alta	C. Moderata	3	C. Moderata	C. Moderata	D. Alta	C. Moderata	A. Assente	A. Assente	A. Assente	A. Assente	A. Assente	C. Moderata	A. Assente	C. Moderata	A. Assente	C. Moderata	A. Assente	C. Moderata	3	A. Non siano correlabili ma coincidenti (es. infezione contratta dopo l'accesso in Ospedale)
3/17/2020 17:02:49	Internista	Non Neurologo	Lombardia	B. 10 - 30	C. Moderata	D. Alta	C. Moderata	D. Alta	C. Moderata	C. Moderata	C. Moderata	C. Moderata	C. Moderata	B. Bassa	3	D. Alta	D. Alta	C. Moderata	D. Alta	C. Moderata	B. Bassa	A. Assente	C. Moderata	B. Bassa	B. Bassa	B. Bassa	A. Assente	A. Assente	D. Alta	D. Alta	A. Assente	2	B. Siano probabilmente correlabili (es. ipossia e confusione)
3/17/2020 17:08:05	Internista	Non Neurologo	Lombardia	C. 30 - 50	D. Alta	D. Alta	D. Alta	D. Alta	C. Moderata	C. Moderata	C. Moderata	C. Moderata	B. Bassa	B. Bassa	3	D. Alta	D. Alta	C. Moderata	C. Moderata	B. Bassa	A. Assente	B. Bassa	C. Moderata	B. Bassa	A. Assente	B. Bassa	A. Assente	A. Assente	C. Moderata	D. Alta	B. Bassa	1
3/17/2020 17:24:15	Neurologo	Neurologo	Emilia Romagna	A. < 10	C. Moderata	B. Bassa	D. Alta	C. Moderata	A. Assente	B. Bassa	C. Moderata	B. Bassa	B. Bassa	B. Bassa	3	C. Moderata	B. Bassa	C. Moderata	C. Moderata	A. Assente	A. Assente	B. Bassa	C. Moderata	A. Assente	B. Bassa	A. Assente	B. Bassa	A. Assente	B. Bassa	B. Bassa	D. Alta	1	B. Siano probabilmente correlabili (es. ipossia e confusione)
3/17/2020 17:29:45	Neurologo	Neurologo	Lombardia	A. < 10	D. Alta	D. Alta	D. Alta	D. Alta	B. Bassa	C. Moderata	C. Moderata	B. Bassa	B. Bassa	B. Bassa	1	B. Bassa	B. Bassa	B. Bassa	B. Bassa	B. Bassa	B. Bassa	A. Assente	B. Bassa	B. Bassa	A. Assente	B. Bassa	B. Bassa	A. Assente	B. Bassa	B. Bassa	B. Bassa	1	C. Vi sia una correlazione causa-effetto fra l'infezione da COVID e i sintomi neurologici
3/17/2020 17:44:06	Neurologo	Neurologo	Veneto	A. < 10	C. Moderata	C. Moderata	B. Bassa	B. Bassa	A. Assente	A. Assente	A. Assente	A. Assente	A. Assente	A. Assente	1	A. Assente	A. Assente	A. Assente	A. Assente	A. Assente	B. Bassa	A. Assente	A. Assente	A. Assente	A. Assente	A. Assente	A. Assente	A. Assente	A. Assente	B. Bassa	A. Assente	2	B. Siano probabilmente correlabili (es. ipossia e confusione)
3/17/2020 17:46:51	Neurologo	Neurologo	Emilia Romagna	A. < 10	C. Moderata	D. Alta	C. Moderata	B. Bassa	A. Assente	B. Bassa	D. Alta	C. Moderata	B. Bassa	B. Bassa	2	C. Moderata	B. Bassa	C. Moderata	C. Moderata	A. Assente	B. Bassa	B. Bassa	C. Moderata	B. Bassa	B. Bassa	A. Assente	C. Moderata	A. Assente	B. Bassa	B. Bassa	B. Bassa	2	B. Siano probabilmente correlabili (es. ipossia e confusione)
3/17/2020 17:58:18	Neurologo	Neurologo	Lombardia	A. < 10	D. Alta	D. Alta	D. Alta	C. Moderata	B. Bassa	C. Moderata	B. Bassa	B. Bassa	B. Bassa	C. Moderata	3	C. Moderata	B. Bassa	C. Moderata	D. Alta	B. Bassa	B. Bassa	B. Bassa	B. Bassa	B. Bassa	B. Bassa	B. Bassa	B. Bassa	B. Bassa	D. Alta	D. Alta	B. Bassa	3	C. Vi sia una correlazione causa-effetto fra l'infezione da COVID e i sintomi neurologici
3/17/2020 18:46:37	Neurologo	Neurologo	Lombardia	B. 10 - 30	D. Alta	D. Alta	D. Alta	C. Moderata	B. Bassa	C. Moderata	B. Bassa	C. Moderata	C. Moderata	B. Bassa	1	B. Bassa	B. Bassa	B. Bassa	C. Moderata	A. Assente	A. Assente	A. Assente	C. Moderata	A. Assente	A. Assente	A. Assente	A. Assente	A. Assente	C. Moderata	C. Moderata	B. Bassa	1	A. Non siano correlabili ma coincidenti (es. infezione contratta dopo l'accesso in Ospedale)
3/17/2020 19:59:29	Neurologo	Neurologo	Lombardia	B. 10 - 30	D. Alta	C. Moderata	D. Alta	D. Alta	C. Moderata	C. Moderata	B. Bassa	B. Bassa	B. Bassa	C. Moderata	3	D. Alta	C. Moderata	B. Bassa	D. Alta	A. Assente	A. Assente	A. Assente	D. Alta	B. Bassa	D. Alta	B. Bassa	A. Assente	C. Moderata	C. Moderata	D. Alta	C. Moderata	3	B. Siano probabilmente correlabili (es. ipossia e confusione)
3/17/2020 21:35:51	Neurologo	Neurologo	Lombardia	C. 30 - 50	D. Alta	D. Alta	C. Moderata	D. Alta	C. Moderata	D. Alta	C. Moderata	C. Moderata	C. Moderata	B. Bassa	4	B. Bassa	C. Moderata	B. Bassa	C. Moderata	B. Bassa	B. Bassa	C. Moderata	D. Alta	B. Bassa	A. Assente	A. Assente	A. Assente	A. Assente	C. Moderata	C. Moderata	B. Bassa	2	B. Siano probabilmente correlabili (es. ipossia e confusione)
3/17/2020 21:53:42	Neurologo	Neurologo	Lombardia	C. 30 - 50	D. Alta	D. Alta	C. Moderata	D. Alta	C. Moderata	D. Alta	C. Moderata	C. Moderata	C. Moderata	B. Bassa	4	B. Bassa	C. Moderata	B. Bassa	C. Moderata	B. Bassa	B. Bassa	C. Moderata	D. Alta	B. Bassa	A. Assente	A. Assente	A. Assente	A. Assente	C. Moderata	C. Moderata	B. Bassa	2	B. Siano probabilmente correlabili (es. ipossia e confusione)
3/17/2020 22:11:13	Neurologo	Neurologo	Lombardia	A. < 10	C. Moderata	D. Alta	C. Moderata	D. Alta	B. Bassa	C. Moderata	B. Bassa	C. Moderata	D. Alta	C. Moderata	3	B. Bassa	B. Bassa	B. Bassa	C. Moderata	A. Assente	A. Assente	A. Assente	C. Moderata	A. Assente	A. Assente	A. Assente	A. Assente	A. Assente	B. Bassa	C. Moderata	A. Assente	1
3/17/2020 22:20:50	Neurologo	Neurologo	Molise	A. < 10	C. Moderata	C. Moderata	C. Moderata	B. Bassa	C. Moderata	D. Alta	B. Bassa	B. Bassa	D. Alta	A. Assente	2	D. Alta	B. Bassa	C. Moderata	C. Moderata	A. Assente	C. Moderata	A. Assente	C. Moderata	A. Assente	B. Bassa	A. Assente	A. Assente	A. Assente	C. Moderata	C. Moderata	C. Moderata	4	B. Siano probabilmente correlabili (es. ipossia e confusione)
3/17/2020 22:27:30	Altro	Non Neurologo	Liguria	B. 10 - 30	D. Alta	D. Alta	D. Alta	D. Alta	C. Moderata	B. Bassa	C. Moderata	B. Bassa	B. Bassa	C. Moderata	2	C. Moderata	B. Bassa	B. Bassa	D. Alta	C. Moderata	B. Bassa	B. Bassa	D. Alta	A. Assente	B. Bassa	B. Bassa	B. Bassa	B. Bassa	C. Moderata	D. Alta	A. Assente	1
3/17/2020 23:09:20	Neurologo	Neurologo	Lombardia	A. < 10	C. Moderata	D. Alta	B. Bassa	C. Moderata	B. Bassa	D. Alta	A. Assente	B. Bassa	B. Bassa	B. Bassa	2	B. Bassa	A. Assente	A. Assente	C. Moderata	A. Assente	A. Assente	A. Assente	C. Moderata	A. Assente	A. Assente	A. Assente	B. Bassa	A. Assente	A. Assente	A. Assente	A. Assente	1
3/18/2020 14:16:48	Internista	Non Neurologo	Lombardia	B. 10 - 30	C. Moderata	D. Alta	D. Alta	D. Alta	B. Bassa	D. Alta	B. Bassa	D. Alta	D. Alta	D. Alta	4	B. Bassa	A. Assente	B. Bassa	C. Moderata	A. Assente	A. Assente	A. Assente	A. Assente	A. Assente	A. Assente	A. Assente	B. Bassa	A. Assente	D. Alta	D. Alta	A. Assente	1
3/18/2020 14:18:31	Neurologo	Neurologo	Lombardia	B. 10 - 30	D. Alta	C. Moderata	C. Moderata	C. Moderata	B. Bassa	D. Alta	A. Assente	C. Moderata	C. Moderata	C. Moderata	4	A. Assente	A. Assente	C. Moderata	A. Assente	A. Assente	A. Assente	B. Bassa	A. Assente	A. Assente	A. Assente	A. Assente	B. Bassa	C. Moderata	C. Moderata	C. Moderata	A. Assente	4	B. Siano probabilmente correlabili (es. ipossia e confusione)
3/18/2020 14:23:43	Internista	Non Neurologo	Lombardia	C. 30 - 50	D. Alta	D. Alta	D. Alta	D. Alta	B. Bassa	D. Alta	A. Assente	B. Bassa	D. Alta	C. Moderata	4	B. Bassa	A. Assente	B. Bassa	A. Assente	A. Assente	A. Assente	A. Assente	C. Moderata	B. Bassa	A. Assente	B. Bassa	A. Assente	A. Assente	D. Alta	D. Alta	B. Bassa	1
3/18/2020 14:31:16	Internista	Non Neurologo	Lombardia	D. > 50	D. Alta	D. Alta	D. Alta	D. Alta	B. Bassa	C. Moderata	B. Bassa	C. Moderata	C. Moderata	C. Moderata	3	C. Moderata	B. Bassa	C. Moderata	C. Moderata	A. Assente	A. Assente	A. Assente	B. Bassa	B. Bassa	A. Assente	A. Assente	A. Assente	A. Assente	C. Moderata	C. Moderata	A. Assente	1	B. Siano probabilmente correlabili (es. ipossia e confusione)
3/18/2020 17:08:42	Pediatra	Non Neurologo	Lombardia	A. < 10	D. Alta	C. Moderata	B. Bassa	D. Alta	C. Moderata	C. Moderata	C. Moderata	B. Bassa	B. Bassa	B. Bassa	1	B. Bassa	B. Bassa	C. Moderata	C. Moderata	B. Bassa	B. Bassa	B. Bassa	C. Moderata	C. Moderata	B. Bassa	B. Bassa	B. Bassa	B. Bassa	C. Moderata	C. Moderata	C. Moderata	1
3/18/2020 17:22:12	Internista	Non Neurologo	Emilia Romagna	D. > 50	C. Moderata	D. Alta	B. Bassa	C. Moderata	A. Assente	D. Alta	A. Assente	B. Bassa	D. Alta	B. Bassa	2	B. Bassa	C. Moderata	C. Moderata	C. Moderata	A. Assente	A. Assente	A. Assente	A. Assente	B. Bassa	A. Assente	A. Assente	A. Assente	A. Assente	B. Bassa	C. Moderata	C. Moderata	1
3/18/2020 17:56:25	Neurologo	Neurologo	Lombardia	A. < 10	A. Assente	A. Assente	A. Assente	A. Assente	A. Assente	A. Assente	A. Assente	A. Assente	A. Assente	A. Assente	1	A. Assente	A. Assente	A. Assente	A. Assente	A. Assente	A. Assente	A. Assente	A. Assente	A. Assente	A. Assente	A. Assente	A. Assente	A. Assente	A. Assente	A. Assente	A. Assente	1
3/18/2020 23:13:08	Internista	Non Neurologo	Lombardia	B. 10 - 30	C. Moderata	D. Alta	D. Alta	C. Moderata	B. Bassa	D. Alta	B. Bassa	C. Moderata	C. Moderata	C. Moderata	2	B. Bassa	B. Bassa	B. Bassa	C. Moderata	B. Bassa	B. Bassa	B. Bassa	C. Moderata	B. Bassa	B. Bassa	B. Bassa	B. Bassa	B. Bassa	C. Moderata	D. Alta	C. Moderata	2	C. Vi sia una correlazione causa-effetto fra l'infezione da COVID e i sintomi neurologici
3/18/2020 23:14:41	Anestesista Rianimatore	Non Neurologo	Campania	A. < 10	C. Moderata	D. Alta	C. Moderata	D. Alta	C. Moderata	C. Moderata	B. Bassa	C. Moderata	C. Moderata	C. Moderata	2	C. Moderata	C. Moderata	C. Moderata	A. Assente	A. Assente	A. Assente	A. Assente	A. Assente	A. Assente	A. Assente	A. Assente	A. Assente	A. Assente	C. Moderata	C. Moderata	B. Bassa	1	B. Siano probabilmente correlabili (es. ipossia e confusione)
3/18/2020 7:41:44	Internista	Non Neurologo	Lombardia	D. > 50	D. Alta	D. Alta	D. Alta	C. Moderata	C. Moderata	C. Moderata	A. Assente	C. Moderata	D. Alta	C. Moderata	3	B. Bassa	B. Bassa	C. Moderata	C. Moderata	A. Assente	B. Bassa	B. Bassa	B. Bassa	B. Bassa	B. Bassa	A. Assente	A. Assente	A. Assente	C. Moderata	C. Moderata	A. Assente	1	C. Vi sia una correlazione causa-effetto fra l'infezione da COVID e i sintomi neurologici
3/19/2020 19:30:51	Neurologo	Neurologo	Lombardia	D. > 50	D. Alta	D. Alta	D. Alta	D. Alta	B. Bassa	C. Moderata	B. Bassa	C. Moderata	C. Moderata	B. Bassa	3	B. Bassa	B. Bassa	B. Bassa	B. Bassa	B. Bassa	B. Bassa	A. Assente	B. Bassa	A. Assente	A. Assente	A. Assente	A. Assente	A. Assente	B. Bassa	B. Bassa	B. Bassa	2	C. Vi sia una correlazione causa-effetto fra l'infezione da COVID e i sintomi neurologici
3/19/2020 19:37:19	Internista	Non Neurologo	Lombardia	D. > 50	D. Alta	D. Alta	D. Alta	D. Alta	B. Bassa	C. Moderata	B. Bassa	C. Moderata	C. Moderata	C. Moderata	3	C. Moderata	B. Bassa	C. Moderata	C. Moderata	A. Assente	A. Assente	A. Assente	B. Bassa	B. Bassa	A. Assente	A. Assente	A. Assente	A. Assente	C. Moderata	C. Moderata	A. Assente	1	B. Siano probabilmente correlabili (es. ipossia e confusione)
3/20/2020 10:24:53	Altro	Non Neurologo	Lombardia	C. 30 - 50	D. Alta	D. Alta	C. Moderata	C. Moderata	B. Bassa	D. Alta	A. Assente	C. Moderata	C. Moderata	C. Moderata	4	C. Moderata	C. Moderata	D. Alta	D. Alta	B. Bassa	A. Assente	B. Bassa	C. Moderata	B. Bassa	A. Assente	C. Moderata	B. Bassa	A. Assente	D. Alta	D. Alta	C. Moderata	1	B. Siano probabilmente correlabili (es. ipossia e confusione)
3/20/2020 6:34:43	Neurologo	Neurologo	Lombardia	A. < 10	D. Alta	C. Moderata	C. Moderata	C. Moderata	C. Moderata	B. Bassa	C. Moderata	C. Moderata	C. Moderata	B. Bassa	1	A. Assente	A. Assente	A. Assente	C. Moderata	A. Assente	A. Assente	A. Assente	A. Assente	A. Assente	A. Assente	A. Assente	A. Assente	A. Assente	C. Moderata	C. Moderata	B. Bassa	2	A. Non siano correlabili ma coincidenti (es. infezione contratta dopo l'accesso in Ospedale)
3/23/2020 11:55:46	Medico d'emergenza-urgenza	Non Neurologo	Piemonte	C. 30 - 50	D. Alta	D. Alta	D. Alta	D. Alta	C. Moderata	C. Moderata	D. Alta	C. Moderata	D. Alta	C. Moderata	3	D. Alta	D. Alta	D. Alta	D. Alta	C. Moderata	C. Moderata	B. Bassa	D. Alta	B. Bassa	A. Assente	B. Bassa	B. Bassa	C. Moderata	C. Moderata	C. Moderata	A. Assente	1
3/25/2020 1:51:54	Neurologo	Neurologo	Lazio	B. 10 - 30	B. Bassa	C. Moderata	D. Alta	C. Moderata	C. Moderata	D. Alta	B. Bassa	C. Moderata	D. Alta	B. Bassa	2	B. Bassa	C. Moderata	B. Bassa	C. Moderata	B. Bassa	B. Bassa	B. Bassa	D. Alta	B. Bassa	A. Assente	B. Bassa	B. Bassa	A. Assente	B. Bassa	C. Moderata	B. Bassa	4	A. Non siano correlabili ma coincidenti (es. infezione contratta dopo l'accesso in Ospedale)
3/25/2020 10:29:58	Neurologo	Neurologo	Campania	B. 10 - 30	D. Alta	D. Alta	D. Alta	D. Alta	C. Moderata	C. Moderata	C. Moderata	D. Alta	D. Alta	D. Alta	3	C. Moderata	D. Alta	C. Moderata	D. Alta	B. Bassa	C. Moderata	C. Moderata	C. Moderata	C. Moderata	C. Moderata	A. Assente	C. Moderata	B. Bassa	D. Alta	D. Alta	C. Moderata	3	B. Siano probabilmente correlabili (es. ipossia e confusione)
3/25/2020 10:17:19	Chirurgo	Non Neurologo	Lombardia	A. < 10	C. Moderata	D. Alta	D. Alta	B. Bassa	A. Assente	A. Assente	A. Assente	A. Assente	A. Assente	A. Assente	3	B. Bassa	B. Bassa	A. Assente	D. Alta	A. Assente	A. Assente	B. Bassa	C. Moderata	C. Moderata	A. Assente	B. Bassa	A. Assente	A. Assente	C. Moderata	D. Alta	A. Assente	1
3/25/2020 12:27:56	Chirurgo	Non Neurologo	Lombardia	B. 10 - 30	D. Alta	D. Alta	D. Alta	D. Alta	B. Bassa	B. Bassa	B. Bassa	A. Assente	C. Moderata	B. Bassa	3	A. Assente	A. Assente	A. Assente	C. Moderata	A. Assente	A. Assente	A. Assente	A. Assente	A. Assente	A. Assente	A. Assente	A. Assente	A. Assente	C. Moderata	C. Moderata	A. Assente	1
3/25/2020 14:39:09	Chirurgo	Non Neurologo	Lombardia	A. < 10	C. Moderata	B. Bassa	C. Moderata	B. Bassa	A. Assente	B. Bassa	A. Assente	A. Assente	B. Bassa	A. Assente	2	A. Assente	B. Bassa	A. Assente	B. Bassa	A. Assente	A. Assente	A. Assente	B. Bassa	A. Assente	A. Assente	A. Assente	A. Assente	A. Assente	B. Bassa	B. Bassa	A. Assente	1	B. Siano probabilmente correlabili (es. ipossia e confusione)
3/25/2020 16:13:44	Neurologo	Neurologo	Puglia	C. 30 - 50	C. Moderata	D. Alta	C. Moderata	B. Bassa	A. Assente	D. Alta	A. Assente	B. Bassa	C. Moderata	C. Moderata	1	A. Assente	B. Bassa	A. Assente	B. Bassa	A. Assente	A. Assente	A. Assente	D. Alta	A. Assente	A. Assente	A. Assente	A. Assente	A. Assente	C. Moderata	D. Alta	A. Assente	1
3/25/2020 17:55:02	Chirurgo	Non Neurologo	Lombardia	A. < 10	C. Moderata	D. Alta	D. Alta	B. Bassa	A. Assente	A. Assente	A. Assente	A. Assente	A. Assente	A. Assente	3	B. Bassa	B. Bassa	A. Assente	D. Alta	A. Assente	A. Assente	B. Bassa	C. Moderata	C. Moderata	A. Assente	B. Bassa	A. Assente	A. Assente	C. Moderata	D. Alta	A. Assente	1
3/25/2020 18:15:48	Altro	Non Neurologo	Lombardia	B. 10 - 30	C. Moderata	C. Moderata	B. Bassa	C. Moderata	A. Assente	D. Alta	B. Bassa	C. Moderata	D. Alta	C. Moderata	3	B. Bassa	C. Moderata	C. Moderata	C. Moderata	A. Assente	A. Assente	A. Assente	C. Moderata	A. Assente	A. Assente	B. Bassa	A. Assente	A. Assente	C. Moderata	C. Moderata	A. Assente	1	B. Siano probabilmente correlabili (es. ipossia e confusione)
3/25/2020 18:56:11	Internista	Non Neurologo	Lombardia	D. > 50	D. Alta	D. Alta	D. Alta	D. Alta	C. Moderata	B. Bassa	C. Moderata	D. Alta	D. Alta	C. Moderata	4	C. Moderata	D. Alta	C. Moderata	C. Moderata	B. Bassa	A. Assente	A. Assente	D. Alta	B. Bassa	B. Bassa	D. Alta	C. Moderata	A. Assente	D. Alta	D. Alta	B. Bassa	1
3/25/2020 19:06:22	Pneumologo	Non Neurologo	Lombardia	D. > 50	D. Alta	D. Alta	D. Alta	D. Alta	C. Moderata	C. Moderata	C. Moderata	B. Bassa	C. Moderata	B. Bassa	4	C. Moderata	B. Bassa	B. Bassa	C. Moderata	A. Assente	A. Assente	A. Assente	C. Moderata	B. Bassa	B. Bassa	B. Bassa	B. Bassa	A. Assente	C. Moderata	C. Moderata	B. Bassa	1
3/25/2020 19:49:27	Internista	Non Neurologo	Lombardia	D. > 50	C. Moderata	D. Alta	D. Alta	D. Alta	B. Bassa	D. Alta	B. Bassa	C. Moderata	D. Alta	D. Alta	2	B. Bassa	B. Bassa	C. Moderata	C. Moderata	A. Assente	A. Assente	A. Assente	A. Assente	A. Assente	A. Assente	B. Bassa	A. Assente	A. Assente	D. Alta	D. Alta	C. Moderata	2	B. Siano probabilmente correlabili (es. ipossia e confusione)
3/25/2020 20:42:54	Internista	Non Neurologo	Lombardia	D. > 50	C. Moderata	D. Alta	D. Alta	D. Alta	C. Moderata	D. Alta	B. Bassa	C. Moderata	C. Moderata	C. Moderata	3	C. Moderata	B. Bassa	C. Moderata	C. Moderata	A. Assente	A. Assente	A. Assente	C. Moderata	A. Assente	A. Assente	A. Assente	A. Assente	A. Assente	C. Moderata	D. Alta	C. Moderata	1
3/25/2020 22:12:08	Infettivologo	Non Neurologo	Lombardia	D. > 50	D. Alta	D. Alta	D. Alta	D. Alta	B. Bassa	D. Alta	B. Bassa	D. Alta	D. Alta	C. Moderata	1	B. Bassa	B. Bassa	B. Bassa	C. Moderata	A. Assente	A. Assente	A. Assente	D. Alta	B. Bassa	A. Assente	A. Assente	A. Assente	A. Assente	C. Moderata	D. Alta	A. Assente	2	B. Siano probabilmente correlabili (es. ipossia e confusione)
3/25/2020 22:17:31	Infettivologo	Non Neurologo	Lombardia	D. > 50	D. Alta	D. Alta	D. Alta	D. Alta	A. Assente	C. Moderata	A. Assente	C. Moderata	C. Moderata	C. Moderata	4	D. Alta	D. Alta	D. Alta	D. Alta	A. Assente	A. Assente	A. Assente	D. Alta	A. Assente	A. Assente	B. Bassa	A. Assente	A. Assente	C. Moderata	D. Alta	B. Bassa	2	B. Siano probabilmente correlabili (es. ipossia e confusione)
3/25/2020 22:23:09	Infettivologo	Non Neurologo	Lombardia	D. > 50	D. Alta	D. Alta	D. Alta	C. Moderata	A. Assente	D. Alta	A. Assente	C. Moderata	C. Moderata	C. Moderata	2	B. Bassa	B. Bassa	B. Bassa	C. Moderata	A. Assente	A. Assente	A. Assente	C. Moderata	B. Bassa	A. Assente	B. Bassa	B. Bassa	A. Assente	D. Alta	D. Alta	A. Assente	1
3/25/2020 22:26:15	Infettivologo	Non Neurologo	Lombardia	D. > 50	D. Alta	D. Alta	D. Alta	D. Alta	B. Bassa	D. Alta	A. Assente	C. Moderata	D. Alta	C. Moderata	3	B. Bassa	C. Moderata	C. Moderata	C. Moderata	A. Assente	A. Assente	A. Assente	C. Moderata	A. Assente	C. Moderata	B. Bassa	A. Assente	A. Assente	C. Moderata	C. Moderata	B. Bassa	2	B. Siano probabilmente correlabili (es. ipossia e confusione)
3/25/2020 22:29:47	Infettivologo	Non Neurologo	Lombardia	D. > 50	D. Alta	D. Alta	D. Alta	C. Moderata	A. Assente	D. Alta	A. Assente	B. Bassa	D. Alta	B. Bassa	3	C. Moderata	B. Bassa	A. Assente	A. Assente	A. Assente	A. Assente	A. Assente	B. Bassa	C. Moderata	A. Assente	A. Assente	A. Assente	A. Assente	B. Bassa	D. Alta	C. Moderata	1	B. Siano probabilmente correlabili (es. ipossia e confusione)
3/25/2020 22:30:05	Infettivologo	Non Neurologo	Lombardia	D. > 50	C. Moderata	D. Alta	C. Moderata	D. Alta	B. Bassa	D. Alta	B. Bassa	C. Moderata	D. Alta	C. Moderata	3	B. Bassa	C. Moderata	A. Assente	C. Moderata	A. Assente	A. Assente	A. Assente	C. Moderata	A. Assente	A. Assente	A. Assente	A. Assente	A. Assente	C. Moderata	C. Moderata	C. Moderata	2	B. Siano probabilmente correlabili (es. ipossia e confusione)
3/25/2020 22:31:45	Infettivologo	Non Neurologo	Lombardia	D. > 50	B. Bassa	D. Alta	C. Moderata	C. Moderata	A. Assente	D. Alta	A. Assente	B. Bassa	D. Alta	B. Bassa	3	B. Bassa	B. Bassa	B. Bassa	B. Bassa	A. Assente	A. Assente	A. Assente	A. Assente	A. Assente	A. Assente	A. Assente	A. Assente	A. Assente	B. Bassa	B. Bassa	B. Bassa	1
3/25/2020 22:47:57	Infettivologo	Non Neurologo	Lombardia	C. 30 - 50	D. Alta	D. Alta	C. Moderata	C. Moderata	B. Bassa	D. Alta	A. Assente	B. Bassa	D. Alta	C. Moderata	2	C. Moderata	B. Bassa	B. Bassa	B. Bassa	A. Assente	A. Assente	A. Assente	D. Alta	A. Assente	A. Assente	A. Assente	A. Assente	A. Assente	C. Moderata	C. Moderata	B. Bassa	1
3/26/2020 22:24:23	Neurologo	Neurologo	Lombardia	A. < 10	C. Moderata	C. Moderata	B. Bassa	C. Moderata	B. Bassa	C. Moderata	A. Assente	C. Moderata	C. Moderata	B. Bassa	2	A. Assente	A. Assente	A. Assente	A. Assente	A. Assente	A. Assente	B. Bassa	B. Bassa	A. Assente	A. Assente	A. Assente	A. Assente	A. Assente	B. Bassa	B. Bassa	A. Assente	4	B. Siano probabilmente correlabili (es. ipossia e confusione)
3/26/2020 6:27:26	Infettivologo	Non Neurologo	Lombardia	C. 30 - 50	D. Alta	D. Alta	D. Alta	D. Alta	C. Moderata	D. Alta	C. Moderata	C. Moderata	D. Alta	D. Alta	3	C. Moderata	D. Alta	D. Alta	D. Alta	B. Bassa	B. Bassa	B. Bassa	D. Alta	B. Bassa	C. Moderata	C. Moderata	D. Alta	A. Assente	D. Alta	D. Alta	C. Moderata	2	C. Vi sia una correlazione causa-effetto fra l'infezione da COVID e i sintomi neurologici
3/26/2020 9:45:34	Altro	Non Neurologo	Lombardia	A. < 10	D. Alta	D. Alta	D. Alta	D. Alta	B. Bassa	A. Assente	C. Moderata	D. Alta	D. Alta	D. Alta	3	B. Bassa	D. Alta	D. Alta	B. Bassa	B. Bassa	B. Bassa	A. Assente	D. Alta	A. Assente	A. Assente	A. Assente	A. Assente	A. Assente	D. Alta	D. Alta	B. Bassa	3	B. Siano probabilmente correlabili (es. ipossia e confusione)
2020-01-04 09:21:03	Neurologo	Neurologo	Lombardia	B. 10 - 30	C. Moderata	B. Bassa	D. Alta	C. Moderata	A. Assente	B. Bassa	C. Moderata	D. Alta	C. Moderata	C. Moderata	3	C. Moderata	C. Moderata	C. Moderata	C. Moderata	B. Bassa	C. Moderata	B. Bassa	D. Alta	B. Bassa	B. Bassa	B. Bassa	B. Bassa	B. Bassa	D. Alta	D. Alta	C. Moderata	4	C. Vi sia una correlazione causa-effetto fra l'infezione da COVID e i sintomi neurologici
2020-01-04 11:03:39	Neurologo	Neurologo	Lombardia	D. > 50	C. Moderata	D. Alta	D. Alta	C. Moderata	C. Moderata	C. Moderata	B. Bassa	D. Alta	C. Moderata	C. Moderata	4	D. Alta	D. Alta	D. Alta	C. Moderata	C. Moderata	C. Moderata	C. Moderata	D. Alta	B. Bassa	B. Bassa	B. Bassa	B. Bassa	B. Bassa	C. Moderata	D. Alta	B. Bassa	4	B. Siano probabilmente correlabili (es. ipossia e confusione)
2020-02-04 10:58:28	Neurologo	Neurologo	Emilia Romagna	B. 10 - 30	C. Moderata	C. Moderata	C. Moderata	B. Bassa	B. Bassa	C. Moderata	B. Bassa	B. Bassa	D. Alta	B. Bassa	3	B. Bassa	C. Moderata	C. Moderata	D. Alta	B. Bassa	B. Bassa	A. Assente	D. Alta	A. Assente	C. Moderata	A. Assente	A. Assente	A. Assente	C. Moderata	D. Alta	C. Moderata	4	C. Vi sia una correlazione causa-effetto fra l'infezione da COVID e i sintomi neurologici
2020-02-04 18:54:43	Altro	Non Neurologo	Lombardia	B. 10 - 30	D. Alta	D. Alta	D. Alta	B. Bassa	A. Assente	A. Assente	B. Bassa	B. Bassa	A. Assente	A. Assente	3	A. Assente	B. Bassa	B. Bassa	C. Moderata	A. Assente	A. Assente	A. Assente	B. Bassa	A. Assente	A. Assente	A. Assente	B. Bassa	A. Assente	B. Bassa	D. Alta	B. Bassa	2	C. Vi sia una correlazione causa-effetto fra l'infezione da COVID e i sintomi neurologici
2020-02-04 15:04:33	Internista	Non Neurologo	Lombardia	D. > 50	C. Moderata	D. Alta	C. Moderata	B. Bassa	B. Bassa	D. Alta	B. Bassa	B. Bassa	A. Assente	B. Bassa	2	D. Alta	A. Assente	A. Assente	D. Alta	A. Assente	B. Bassa	A. Assente	D. Alta	A. Assente	A. Assente	A. Assente	B. Bassa	A. Assente	C. Moderata	D. Alta	A. Assente	2	C. Vi sia una correlazione causa-effetto fra l'infezione da COVID e i sintomi neurologici
2020-03-04 11:39:14	Neurologo	Neurologo	Lombardia	C. 30 - 50	D. Alta	D. Alta	C. Moderata	C. Moderata	B. Bassa	D. Alta	B. Bassa	C. Moderata	D. Alta	B. Bassa	3	C. Moderata	C. Moderata	C. Moderata	D. Alta	A. Assente	A. Assente	B. Bassa	C. Moderata	A. Assente	A. Assente	A. Assente	B. Bassa	A. Assente	C. Moderata	D. Alta	D. Alta	2	C. Vi sia una correlazione causa-effetto fra l'infezione da COVID e i sintomi neurologici
2020-04-05 11:49:52	Neurologo	Neurologo	Sardegna	A. < 10	B. Bassa	C. Moderata	D. Alta	B. Bassa	A. Assente	A. Assente	A. Assente	A. Assente	B. Bassa	B. Bassa	1	A. Assente	B. Bassa	B. Bassa	C. Moderata	A. Assente	A. Assente	A. Assente	A. Assente	A. Assente	B. Bassa	A. Assente	B. Bassa	A. Assente	B. Bassa	C. Moderata	A. Assente	1	C. Vi sia una correlazione causa-effetto fra l'infezione da COVID e i sintomi neurologici
2020-06-04 21:59:21	Neurologo	Neurologo	Emilia Romagna	A. < 10	C. Moderata	C. Moderata	D. Alta	C. Moderata	B. Bassa	C. Moderata	B. Bassa	B. Bassa	B. Bassa	B. Bassa	5	B. Bassa	C. Moderata	B. Bassa	D. Alta	B. Bassa	B. Bassa	B. Bassa	D. Alta	B. Bassa	C. Moderata	B. Bassa	B. Bassa	B. Bassa	C. Moderata	D. Alta	D. Alta	1
2020-07-04 20:03:57	Neurologo	Neurologo	Lombardia	B. 10 - 30	C. Moderata	D. Alta	C. Moderata	C. Moderata	B. Bassa	D. Alta	B. Bassa	C. Moderata	D. Alta	D. Alta	2	B. Bassa	B. Bassa	B. Bassa	C. Moderata	A. Assente	B. Bassa	A. Assente	C. Moderata	B. Bassa	A. Assente	A. Assente	A. Assente	A. Assente	C. Moderata	C. Moderata	B. Bassa	1
2020-10-04 04:09:18	Neurologo	Neurologo	Lombardia	D. > 50	C. Moderata	D. Alta	D. Alta	C. Moderata	B. Bassa	C. Moderata	D. Alta	C. Moderata	D. Alta	C. Moderata	3	D. Alta	C. Moderata	D. Alta	C. Moderata	B. Bassa	B. Bassa	A. Assente	D. Alta	B. Bassa	B. Bassa	B. Bassa	A. Assente	A. Assente	C. Moderata	D. Alta	B. Bassa	3	C. Vi sia una correlazione causa-effetto fra l'infezione da COVID e i sintomi neurologici
2020-10-04 11:14:18	Neurologo	Neurologo	Lazio	D. > 50	D. Alta	D. Alta	C. Moderata	C. Moderata	B. Bassa	B. Bassa	B. Bassa	C. Moderata	C. Moderata	C. Moderata	4	B. Bassa	C. Moderata	B. Bassa	D. Alta	B. Bassa	B. Bassa	C. Moderata	D. Alta	B. Bassa	B. Bassa	A. Assente	B. Bassa	A. Assente	D. Alta	D. Alta	D. Alta	3	C. Vi sia una correlazione causa-effetto fra l'infezione da COVID e i sintomi neurologici
2020-10-04 11:23:29	Neurologo	Neurologo	Emilia Romagna	C. 30 - 50	D. Alta	D. Alta	D. Alta	C. Moderata	C. Moderata	C. Moderata	C. Moderata	C. Moderata	C. Moderata	C. Moderata	4	C. Moderata	C. Moderata	C. Moderata	C. Moderata	B. Bassa	B. Bassa	B. Bassa	D. Alta	B. Bassa	B. Bassa	B. Bassa	B. Bassa	C. Moderata	D. Alta	C. Moderata	B. Bassa	4	B. Siano probabilmente correlabili (es. ipossia e confusione)
2020-10-04 11:25:45	Neurologo	Neurologo	Emilia Romagna	D. > 50	C. Moderata	D. Alta	D. Alta	C. Moderata	A. Assente	C. Moderata	B. Bassa	D. Alta	D. Alta	D. Alta	3	B. Bassa	C. Moderata	D. Alta	B. Bassa	A. Assente	A. Assente	A. Assente	C. Moderata	A. Assente	A. Assente	B. Bassa	A. Assente	A. Assente	C. Moderata	D. Alta	B. Bassa	1	B. Siano probabilmente correlabili (es. ipossia e confusione)
2020-10-04 11:54:28	Neurologo	Neurologo	Lombardia	B. 10 - 30	D. Alta	D. Alta	D. Alta	D. Alta	B. Bassa	D. Alta	B. Bassa	C. Moderata	C. Moderata	C. Moderata	3	C. Moderata	B. Bassa	B. Bassa	C. Moderata	A. Assente	B. Bassa	B. Bassa	B. Bassa	B. Bassa	B. Bassa	B. Bassa	B. Bassa	B. Bassa	C. Moderata	D. Alta	B. Bassa	4	A. Non siano correlabili ma coincidenti (es. infezione contratta dopo l'accesso in Ospedale)
2020-10-04 12:25:42	Neurologo	Neurologo	Lombardia	C. 30 - 50	D. Alta	D. Alta	D. Alta	C. Moderata	B. Bassa	D. Alta	B. Bassa	C. Moderata	C. Moderata	C. Moderata	3	C. Moderata	C. Moderata	C. Moderata	C. Moderata	A. Assente	A. Assente	A. Assente	D. Alta	C. Moderata	A. Assente	C. Moderata	A. Assente	A. Assente	B. Bassa	D. Alta	B. Bassa	2	C. Vi sia una correlazione causa-effetto fra l'infezione da COVID e i sintomi neurologici
2020-11-04 12:05:10	Neurologo	Neurologo	Toscana	A. < 10	D. Alta	D. Alta	C. Moderata	C. Moderata	C. Moderata	D. Alta	B. Bassa	D. Alta	D. Alta	C. Moderata	3	D. Alta	D. Alta	D. Alta	B. Bassa	B. Bassa	A. Assente	B. Bassa	C. Moderata	B. Bassa	B. Bassa	A. Assente	B. Bassa	A. Assente	D. Alta	D. Alta	B. Bassa	2	B. Siano probabilmente correlabili (es. ipossia e confusione)
2020-12-04 16:32:14	Neurologo	Neurologo	Lombardia	C. 30 - 50	C. Moderata	C. Moderata	C. Moderata	C. Moderata	B. Bassa	C. Moderata	B. Bassa	C. Moderata	C. Moderata	C. Moderata	2	B. Bassa	A. Assente	A. Assente	C. Moderata	A. Assente	A. Assente	A. Assente	C. Moderata	A. Assente	A. Assente	A. Assente	B. Bassa	A. Assente	B. Bassa	C. Moderata	A. Assente	2	B. Siano probabilmente correlabili (es. ipossia e confusione)
4/13/2020 11:56:55	Medico d'emergenza-urgenza	Non Neurologo	Lombardia	D. > 50	D. Alta	D. Alta	D. Alta	D. Alta	A. Assente	D. Alta	A. Assente	D. Alta	D. Alta	C. Moderata	3	B. Bassa	A. Assente	B. Bassa	B. Bassa	A. Assente	A. Assente	B. Bassa	D. Alta	A. Assente	B. Bassa	B. Bassa	B. Bassa	A. Assente	C. Moderata	D. Alta	B. Bassa	3	C. Vi sia una correlazione causa-effetto fra l'infezione da COVID e i sintomi neurologici
4/13/2020 12:09:14	Medico d'emergenza-urgenza	Non Neurologo	Lombardia	D. > 50	D. Alta	D. Alta	D. Alta	D. Alta	C. Moderata	D. Alta	A. Assente	D. Alta	D. Alta	D. Alta	3	B. Bassa	C. Moderata	A. Assente	C. Moderata	B. Bassa	B. Bassa	A. Assente	C. Moderata	B. Bassa	C. Moderata	C. Moderata	C. Moderata	A. Assente	C. Moderata	D. Alta	B. Bassa	1	B. Siano probabilmente correlabili (es. ipossia e confusione)
4/13/2020 12:26:52	Medico d'emergenza-urgenza	Non Neurologo	Lombardia	D. > 50	D. Alta	D. Alta	D. Alta	D. Alta	C. Moderata	D. Alta	B. Bassa	D. Alta	D. Alta	D. Alta	4	C. Moderata	C. Moderata	C. Moderata	D. Alta	A. Assente	A. Assente	B. Bassa	D. Alta	C. Moderata	B. Bassa	A. Assente	C. Moderata	A. Assente	C. Moderata	D. Alta	D. Alta	5	C. Vi sia una correlazione causa-effetto fra l'infezione da COVID e i sintomi neurologici
4/13/2020 23:10:36	Neurologo	Neurologo	Lazio	A. < 10	C. Moderata	C. Moderata	D. Alta	B. Bassa	B. Bassa	C. Moderata	A. Assente	B. Bassa	C. Moderata	B. Bassa	3	B. Bassa	C. Moderata	B. Bassa	D. Alta	B. Bassa	C. Moderata	A. Assente	D. Alta	B. Bassa	B. Bassa	A. Assente	A. Assente	B. Bassa	D. Alta	D. Alta	D. Alta	2	C. Vi sia una correlazione causa-effetto fra l'infezione da COVID e i sintomi neurologici
4/20/2020 10:00:59	Neurologo	Neurologo	Veneto	C. 30 - 50	C. Moderata	C. Moderata	D. Alta	C. Moderata	B. Bassa	D. Alta	B. Bassa	C. Moderata	D. Alta	C. Moderata	3	D. Alta	C. Moderata	C. Moderata	B. Bassa	B. Bassa	B. Bassa	A. Assente	C. Moderata	B. Bassa	B. Bassa	B. Bassa	B. Bassa	B. Bassa	D. Alta	D. Alta	D. Alta	2	B. Siano probabilmente correlabili (es. ipossia e confusione)
4/20/2020 21:36:54	Neurologo	Neurologo	Lombardia	B. 10 - 30	C. Moderata	C. Moderata	D. Alta	D. Alta	C. Moderata	D. Alta	B. Bassa	B. Bassa	D. Alta	A. Assente	3	D. Alta	C. Moderata	C. Moderata	C. Moderata	A. Assente	A. Assente	A. Assente	D. Alta	A. Assente	B. Bassa	A. Assente	A. Assente	A. Assente	C. Moderata	D. Alta	C. Moderata	2	B. Siano probabilmente correlabili (es. ipossia e confusione)
4/20/2020 16:16:37	Neurologo	Neurologo	Lombardia	D. > 50	C. Moderata	C. Moderata	D. Alta	C. Moderata	B. Bassa	C. Moderata	B. Bassa	D. Alta	D. Alta	B. Bassa	2	C. Moderata	B. Bassa	B. Bassa	A. Assente	B. Bassa	B. Bassa	B. Bassa	C. Moderata	B. Bassa	B. Bassa	A. Assente	A. Assente	A. Assente	B. Bassa	B. Bassa	A. Assente	4	B. Siano probabilmente correlabili (es. ipossia e confusione)
4/20/2020 16:16:42	Neurologo	Neurologo	Calabria	A. < 10	D. Alta	D. Alta	B. Bassa	D. Alta	B. Bassa	D. Alta	A. Assente	C. Moderata	D. Alta	D. Alta	3	D. Alta	D. Alta	A. Assente	A. Assente	A. Assente	A. Assente	A. Assente	A. Assente	A. Assente	A. Assente	A. Assente	A. Assente	A. Assente	A. Assente	A. Assente	A. Assente	5	A. Non siano correlabili ma coincidenti (es. infezione contratta dopo l'accesso in Ospedale)
4/20/2020 16:19:22	Neurologo	Neurologo	Lombardia	D. > 50	B. Bassa	D. Alta	C. Moderata	C. Moderata	C. Moderata	C. Moderata	C. Moderata	D. Alta	D. Alta	D. Alta	4	C. Moderata	C. Moderata	C. Moderata	B. Bassa	A. Assente	B. Bassa	A. Assente	C. Moderata	B. Bassa	B. Bassa	B. Bassa	B. Bassa	A. Assente	B. Bassa	B. Bassa	B. Bassa	4	B. Siano probabilmente correlabili (es. ipossia e confusione)
4/20/2020 16:19:27	Neurologo	Neurologo	Lombardia	A. < 10	C. Moderata	C. Moderata	C. Moderata	C. Moderata	C. Moderata	B. Bassa	C. Moderata	B. Bassa	B. Bassa	B. Bassa	3	C. Moderata	B. Bassa	B. Bassa	C. Moderata	A. Assente	B. Bassa	A. Assente	C. Moderata	A. Assente	B. Bassa	A. Assente	A. Assente	B. Bassa	B. Bassa	C. Moderata	B. Bassa	1	B. Siano probabilmente correlabili (es. ipossia e confusione)
4/20/2020 16:19:48	Neurologo	Neurologo	Sicilia	A. < 10	C. Moderata	C. Moderata	C. Moderata	C. Moderata	C. Moderata	C. Moderata	B. Bassa	B. Bassa	B. Bassa	B. Bassa	2	D. Alta	D. Alta	D. Alta	B. Bassa	B. Bassa	B. Bassa	C. Moderata	D. Alta	B. Bassa	B. Bassa	B. Bassa	B. Bassa	C. Moderata	C. Moderata	D. Alta	C. Moderata	1	C. Vi sia una correlazione causa-effetto fra l'infezione da COVID e i sintomi neurologici
04/20/2020 16:28:02	Neurologo	Neurologo	Lombardia	B. 10 - 30	D. Alta	D. Alta	C. Moderata	C. Moderata	A. Assente	C. Moderata	B. Bassa	C. Moderata	C. Moderata	C. Moderata	4	C. Moderata	C. Moderata	C. Moderata	A. Assente	A. Assente	C. Moderata	A. Assente	C. Moderata	A. Assente	A. Assente	A. Assente	A. Assente	A. Assente	C. Moderata	C. Moderata	A. Assente	3	B. Siano probabilmente correlabili (es. ipossia e confusione)
4/20/2020 16:39:33	Neurologo	Neurologo	Lombardia	C. 30 - 50	C. Moderata	D. Alta	D. Alta	D. Alta	B. Bassa	B. Bassa	B. Bassa	D. Alta	D. Alta	B. Bassa	3	B. Bassa	B. Bassa	C. Moderata	C. Moderata	A. Assente	A. Assente	A. Assente	D. Alta	B. Bassa	B. Bassa	B. Bassa	C. Moderata	A. Assente	C. Moderata	D. Alta	C. Moderata	1
4/29/2020 16:41:57	Neurologo	Neurologo	Lombardia	B. 10 - 30	C. Moderata	B. Bassa	D. Alta	B. Bassa	A. Assente	B. Bassa	A. Assente	A. Assente	A. Assente	B. Bassa	3	B. Bassa	B. Bassa	C. Moderata	B. Bassa	A. Assente	A. Assente	A. Assente	C. Moderata	A. Assente	A. Assente	A. Assente	A. Assente	C. Moderata	B. Bassa	C. Moderata	A. Assente	3	B. Siano probabilmente correlabili (es. ipossia e confusione)
4/20/2020 16:43:30	Neurologo	Neurologo	Piemonte	D. > 50	D. Alta	C. Moderata	D. Alta	D. Alta	B. Bassa	D. Alta	D. Alta	D. Alta	D. Alta	C. Moderata	4	D. Alta	D. Alta	D. Alta	D. Alta	A. Assente	C. Moderata	B. Bassa	D. Alta	B. Bassa	A. Assente	A. Assente	A. Assente	A. Assente	D. Alta	D. Alta	D. Alta	5	C. Vi sia una correlazione causa-effetto fra l'infezione da COVID e i sintomi neurologici
4/20/2020 16:44:05	Neurologo	Neurologo	Piemonte	D. > 50	C. Moderata	C. Moderata	D. Alta	C. Moderata	B. Bassa	C. Moderata	A. Assente	B. Bassa	C. Moderata	C. Moderata	3	C. Moderata	C. Moderata	C. Moderata	B. Bassa	B. Bassa	B. Bassa	B. Bassa	C. Moderata	B. Bassa	C. Moderata	C. Moderata	B. Bassa	B. Bassa	C. Moderata	D. Alta	B. Bassa	4	B. Siano probabilmente correlabili (es. ipossia e confusione)
4/20/2020 16:53:05	Neurologo	Neurologo	Piemonte	A. < 10	B. Bassa	B. Bassa	C. Moderata	B. Bassa	A. Assente	B. Bassa	B. Bassa	C. Moderata	C. Moderata	C. Moderata	3	C. Moderata	C. Moderata	C. Moderata	D. Alta	A. Assente	C. Moderata	C. Moderata	C. Moderata	A. Assente	B. Bassa	C. Moderata	B. Bassa	A. Assente	C. Moderata	D. Alta	A. Assente	4	B. Siano probabilmente correlabili (es. ipossia e confusione)
4/20/2020 17:14:14	Neurologo	Neurologo	Lombardia	C. 30 - 50	D. Alta	D. Alta	D. Alta	C. Moderata	B. Bassa	C. Moderata	B. Bassa	C. Moderata	C. Moderata	C. Moderata	3	C. Moderata	B. Bassa	C. Moderata	C. Moderata	A. Assente	A. Assente	C. Moderata	D. Alta	B. Bassa	C. Moderata	B. Bassa	C. Moderata	B. Bassa	C. Moderata	D. Alta	A. Assente	3	A. Non siano correlabili ma coincidenti (es. infezione contratta dopo l'accesso in Ospedale)
4/20/2020 17:43:20	Neurologo	Neurologo	Lombardia	C. 30 - 50	C. Moderata	D. Alta	C. Moderata	D. Alta	C. Moderata	C. Moderata	B. Bassa	C. Moderata	B. Bassa	C. Moderata	3	D. Alta	C. Moderata	C. Moderata	C. Moderata	B. Bassa	B. Bassa	B. Bassa	C. Moderata	B. Bassa	B. Bassa	B. Bassa	C. Moderata	B. Bassa	B. Bassa	B. Bassa	B. Bassa	4	B. Siano probabilmente correlabili (es. ipossia e confusione)
4/20/2020 18:05:52	Neurologo	Neurologo	Marche	A. < 10	C. Moderata	D. Alta	D. Alta	B. Bassa	B. Bassa	D. Alta	C. Moderata	C. Moderata	C. Moderata	B. Bassa	2	C. Moderata	C. Moderata	C. Moderata	D. Alta	B. Bassa	B. Bassa	B. Bassa	D. Alta	A. Assente	A. Assente	A. Assente	C. Moderata	B. Bassa	D. Alta	D. Alta	B. Bassa	3	B. Siano probabilmente correlabili (es. ipossia e confusione)
4/20/2020 18:13:15	Neurologo	Neurologo	Lazio	A. < 10	D. Alta	D. Alta	C. Moderata	C. Moderata	B. Bassa	B. Bassa	C. Moderata	B. Bassa	C. Moderata	C. Moderata	1	C. Moderata	C. Moderata	B. Bassa	B. Bassa	A. Assente	A. Assente	A. Assente	C. Moderata	B. Bassa	B. Bassa	B. Bassa	B. Bassa	A. Assente	C. Moderata	C. Moderata	B. Bassa	1
4/20/2020 18:31:50	Neurologo	Neurologo	Sardegna	B. 10 - 30	D. Alta	D. Alta	D. Alta	D. Alta	B. Bassa	B. Bassa	D. Alta	C. Moderata	C. Moderata	C. Moderata	4	C. Moderata	C. Moderata	C. Moderata	B. Bassa	B. Bassa	B. Bassa	B. Bassa	D. Alta	D. Alta	B. Bassa	B. Bassa	B. Bassa	C. Moderata	D. Alta	D. Alta	D. Alta	1	B. Siano probabilmente correlabili (es. ipossia e confusione)
4/20/2020 18:35:58	Neurologo	Neurologo	Lombardia	A. < 10	D. Alta	D. Alta	D. Alta	D. Alta	C. Moderata	D. Alta	B. Bassa	C. Moderata	C. Moderata	C. Moderata	2	C. Moderata	B. Bassa	B. Bassa	C. Moderata	A. Assente	A. Assente	A. Assente	D. Alta	B. Bassa	C. Moderata	C. Moderata	A. Assente	A. Assente	C. Moderata	C. Moderata	B. Bassa	1	A. Non siano correlabili ma coincidenti (es. infezione contratta dopo l'accesso in Ospedale)
4/20/2020 18:41:16	Neurologo	Neurologo	Sicilia	A. < 10	D. Alta	D. Alta	D. Alta	C. Moderata	C. Moderata	D. Alta	B. Bassa	D. Alta	D. Alta	C. Moderata	2	D. Alta	C. Moderata	D. Alta	D. Alta	C. Moderata	C. Moderata	B. Bassa	D. Alta	C. Moderata	C. Moderata	B. Bassa	B. Bassa	C. Moderata	D. Alta	D. Alta	B. Bassa	1
4/20/2020 19:38:18	Neurologo	Neurologo	Lazio	B. 10 - 30	B. Bassa	B. Bassa	B. Bassa	D. Alta	B. Bassa	D. Alta	D. Alta	D. Alta	D. Alta	B. Bassa	5	A. Assente	C. Moderata	B. Bassa	B. Bassa	A. Assente	C. Moderata	A. Assente	D. Alta	B. Bassa	B. Bassa	A. Assente	A. Assente	B. Bassa	B. Bassa	B. Bassa	A. Assente	5	A. Non siano correlabili ma coincidenti (es. infezione contratta dopo l'accesso in Ospedale)
4/20/2020 19:43:24	Neurologo	Neurologo	Campania	D. > 50	C. Moderata	C. Moderata	D. Alta	C. Moderata	B. Bassa	D. Alta	A. Assente	B. Bassa	C. Moderata	C. Moderata	3	C. Moderata	B. Bassa	D. Alta	D. Alta	A. Assente	B. Bassa	A. Assente	B. Bassa	B. Bassa	A. Assente	A. Assente	A. Assente	A. Assente	C. Moderata	D. Alta	B. Bassa	3
4/20/2020 20:51:17	Neurologo	Neurologo	Liguria	B. 10 - 30	D. Alta	D. Alta	D. Alta	C. Moderata	A. Assente	D. Alta	B. Bassa	C. Moderata	D. Alta	B. Bassa	4	C. Moderata	C. Moderata	C. Moderata	D. Alta	A. Assente	A. Assente	B. Bassa	D. Alta	B. Bassa	B. Bassa	B. Bassa	B. Bassa	B. Bassa	D. Alta	D. Alta	A. Assente	4	C. Vi sia una correlazione causa-effetto fra l'infezione da COVID e i sintomi neurologici
4/20/2020 21:51:47	Neurologo	Neurologo	Veneto	A. < 10	D. Alta	D. Alta	D. Alta	C. Moderata	B. Bassa	D. Alta	A. Assente	C. Moderata	C. Moderata	C. Moderata	2	D. Alta	B. Bassa	D. Alta	C. Moderata	B. Bassa	B. Bassa	B. Bassa	D. Alta	B. Bassa	B. Bassa	A. Assente	C. Moderata	C. Moderata	D. Alta	D. Alta	A. Assente	2	A. Non siano correlabili ma coincidenti (es. infezione contratta dopo l'accesso in Ospedale)
4/20/2020 23:10:33	Neurologo	Neurologo	Emilia Romagna	C. 30 - 50	D. Alta	D. Alta	D. Alta	D. Alta	C. Moderata	C. Moderata	B. Bassa	C. Moderata	D. Alta	C. Moderata	3	C. Moderata	C. Moderata	C. Moderata	D. Alta	C. Moderata	B. Bassa	B. Bassa	D. Alta	B. Bassa	B. Bassa	A. Assente	B. Bassa	A. Assente	C. Moderata	D. Alta	B. Bassa	1	C. Vi sia una correlazione causa-effetto fra l'infezione da COVID e i sintomi neurologici
4/20/2020 23:26:34	Neurologo	Neurologo	Lombardia	C. 30 - 50	C. Moderata	D. Alta	D. Alta	C. Moderata	B. Bassa	D. Alta	B. Bassa	B. Bassa	D. Alta	D. Alta	2	C. Moderata	B. Bassa	C. Moderata	C. Moderata	B. Bassa	B. Bassa	B. Bassa	D. Alta	A. Assente	A. Assente	A. Assente	B. Bassa	A. Assente	C. Moderata	C. Moderata	A. Assente	3	C. Vi sia una correlazione causa-effetto fra l'infezione da COVID e i sintomi neurologici
4/21/2020 22:33:49	Neurologo	Neurologo	Friuli Venezia e Giulia	C. 30 - 50	C. Moderata	C. Moderata	D. Alta	C. Moderata	B. Bassa	C. Moderata	B. Bassa	C. Moderata	B. Bassa	C. Moderata	3	C. Moderata	C. Moderata	C. Moderata	D. Alta	B. Bassa	B. Bassa	A. Assente	D. Alta	B. Bassa	C. Moderata	B. Bassa	C. Moderata	B. Bassa	D. Alta	D. Alta	B. Bassa	3	B. Siano probabilmente correlabili (es. ipossia e confusione)
4/22/2020 14:51:12	Neurologo	Neurologo	Piemonte	A. < 10	D. Alta	C. Moderata	D. Alta	C. Moderata	A. Assente	D. Alta	A. Assente	C. Moderata	D. Alta	D. Alta	2	D. Alta	A. Assente	A. Assente	C. Moderata	A. Assente	A. Assente	A. Assente	D. Alta	A. Assente	A. Assente	A. Assente	A. Assente	A. Assente	C. Moderata	C. Moderata	A. Assente	3	B. Siano probabilmente correlabili (es. ipossia e confusione)
4/23/2020 15:37:39	Neurologo	Neurologo	Piemonte	A. < 10	D. Alta	D. Alta	D. Alta	C. Moderata	A. Assente	C. Moderata	C. Moderata	C. Moderata	C. Moderata	A. Assente	1	A. Assente	A. Assente	A. Assente	D. Alta	B. Bassa	A. Assente	A. Assente	C. Moderata	A. Assente	A. Assente	A. Assente	B. Bassa	A. Assente	D. Alta	D. Alta	A. Assente	3	A. Non siano correlabili ma coincidenti (es. infezione contratta dopo l'accesso in Ospedale)
4/23/2020 15:27:04	Neurologo	Neurologo	Emilia Romagna	C. 30 - 50	C. Moderata	C. Moderata	D. Alta	C. Moderata	B. Bassa	D. Alta	B. Bassa	C. Moderata	C. Moderata	C. Moderata	2	C. Moderata	B. Bassa	C. Moderata	B. Bassa	A. Assente	A. Assente	A. Assente	C. Moderata	B. Bassa	C. Moderata	B. Bassa	B. Bassa	A. Assente	C. Moderata	D. Alta	B. Bassa	2	B. Siano probabilmente correlabili (es. ipossia e confusione)
4/24/2020 06:34:29	Neurologo	Neurologo	Puglia	A. < 10	B. Bassa	C. Moderata	C. Moderata	C. Moderata	A. Assente	B. Bassa	C. Moderata	B. Bassa	B. Bassa	B. Bassa	3	C. Moderata	C. Moderata	B. Bassa	B. Bassa	A. Assente	A. Assente	A. Assente	A. Assente	A. Assente	A. Assente	A. Assente	B. Bassa	B. Bassa	A. Assente	C. Moderata	B. Bassa	5	C. Vi sia una correlazione causa-effetto fra l'infezione da COVID e i sintomi neurologici
